# Supplementary material for: Optimization of the Fermentation Process for a Mulberry Beverage Using Composite Microbial Strains and a Study on Its Physicochemical Properties
Source: Foods. 2025 Dec 15;14(24):4312. doi: 10.3390/foods14244312 (PMC12732356; doi:10.3390/foods14244312)
Supplement: Supplementary file 1 [file foods-14-04312-s001.zip]

Archive with 1 entries (1 files):
- foods-3953611-supplementary.pdf
